# Supplementary material for: Lipid Pathway Alterations in Parkinson's Disease Primary Visual Cortex
Source: PLoS One. 2011 Feb 28;6(2):e17299. doi: 10.1371/journal.pone.0017299 (PMC3046155; doi:10.1371/journal.pone.0017299)
Supplement: Table S2 — Changes in lipid levels associated with Parkinson's disease (PD) anterior cingulate cortex as assessed using a lipidomics approach. Control (n = 10) and PD Patient (n = 10) tissues were collected from the anterior cingulate cortex (ACC). Lipids were extracted and analysed using an LC/MS lipidomics approach. The data indicates mol% values for all lipid species listed in the Table. The fold-change values in the levels of sphingolipids, glycerophospholipids and neutral lipids detected in the PD patient samples relative to the Con samples are provided (“Ratio”) along with the t-test p-values. These data were used to generate the heat map provided in Figure 3. (XLS) [file pone.0017299.s004.xls]

## Sheet: Sheet1
	Patient	Patient SD	Control	Control SD	Ratio	P-value
SM18:1/16:1	0.00113	0.00207326	0.00041	0.000294084	2.77903	0.289154
SM18:1/16:0	0.01751	0.0130701	0.01307	0.00384594	1.34017	0.31592
SM18:0/16:0	0.00229	0.00182489	0.00163	0.000484687	1.40903	0.280012
SM18:1/18:1	0.00334	0.000429409	0.00354	0.000341505	0.9433	0.262201
SM18:1/18:0	0.03338	0.00268909	0.03441	0.00345337	0.970125	0.467202
SM18:0/18:0	0.00492	0.000846538	0.00514	0.000695975	0.956647	0.528482
SM18:1/20:1	0.00219	0.000614288	0.00206	0.000415979	1.06349	0.583767
SM18:1/20:0	0.02671	0.00758002	0.02776	0.00785215	0.962188	0.764495
SM18:0/20:0	0.00547	0.00193482	0.00569	0.00160033	0.962737	0.792609
SM18:1/22:1	0.00173	0.00131916	0.00136	0.000722224	1.27551	0.441198
SM18:1/22:0	0.00477	0.00232539	0.00384	0.00118163	1.23977	0.27856
SM18:0/22:0	0.00086	0.000359456	0.00072	0.000243912	1.19114	0.328935
SM18:1/24:1	0.01241	0.00548387	0.01304	0.00582592	0.951787	0.8066
SM18:1/24:0	0.00672	0.00451681	0.00572	0.00270344	1.1757	0.553737
SM18:0/24:0	0.00097	0.00084772	0.00084	0.000532719	1.1502	0.694182
Cer d18:1/16:0	0.00048	0.000400108	0.00021	0.000124446	2.26411	0.0587096
Cer d18:0/16:0	4e-05	4.98992e-05	3e-05	4.42994e-05	1.42124	0.619497
Cer d18:1/18:0	0.00953	0.00331091	0.00639	0.00200911	1.49262	0.0192964
Cer d18:0/18:0	0.00033	0.000178582	0.00015	0.000102733	2.15893	0.0132029
Cer d18:1/20:0	0.00072	0.000173909	0.00042	0.000176415	1.70994	0.00132599
Cer d18:0/20:0	1e-05	2.474e-05	2e-05	3.50503e-05	0.598624	0.475165
Cer d18:1/22:0	0.00045	0.000232046	0.0004	0.000353911	1.13205	0.70097
Cer d18:0/22:0	3e-05	4.99523e-05	1e-05	1.16383e-05	6.19885	0.0950222
Cer d18:1/24:1	0.00522	0.00546288	0.00518	0.00515345	1.00857	0.985313
Cer d18:1/24:0	0.00115	0.000960892	0.00088	0.00078345	1.30496	0.501469
Cer d18:0/24:1	0.00021	0.000260603	0.00018	0.000141325	1.20798	0.700287
Cer d18:0/24:0	0.00012	9.9343e-05	0.00024	0.000268619	0.496486	0.204369
GM3 18:1/16:0	0.00013	5.97451e-05	8e-05	2.6913e-05	1.61058	0.0300195
GM3 18:0/16:0	1e-05	8.81933e-06	1e-05	4.68228e-06	1.07055	0.879171
GM3 18:1/18:1	1e-05	8.51746e-06	1e-05	1.0173e-05	1.23791	0.502885
GM3 18:1/18:0	0.00023	9.64176e-05	0.00022	6.70404e-05	1.07205	0.677485
GM3 18:0/18:0	6e-05	2.92565e-05	5e-05	2.42757e-05	1.21179	0.399172
GM3 18:1/20:1	1e-05	1.01037e-05	1e-05	8.468e-06	1.21505	0.716105
GM3 18:1/20:0	0.00015	8.61007e-05	0.00014	6.5492e-05	1.00753	0.974902
GM3 18:0/20:0	6e-05	3.28608e-05	4e-05	2.56222e-05	1.26352	0.393596
GM3 18:1/22:1	1e-05	2.06899e-05	0	2.79584e-06	4.73315	0.186133
GM3 18:1/22:0	5e-05	5.42902e-05	3e-05	1.52909e-05	2.01386	0.166692
GM3 18:0/22:0	2e-05	1.13919e-05	1e-05	9.28862e-06	1.48861	0.144711
GM3 18:1/24:1	6e-05	5.80395e-05	4e-05	2.68641e-05	1.47094	0.361934
GM3 18:1/24:0	5e-05	7.19886e-05	3e-05	1.52795e-05	2.1019	0.241712
GM3 18:0/24:0	2e-05	1.77522e-05	1e-05	6.01596e-06	1.50635	0.243688
SL d18:0/18:0h	3e-05	1.02687e-05	3e-05	1.05055e-05	1.06071	0.675624
SL d18:1/18:0h	0	2.68222e-06	0	2.08266e-06	1.01725	0.963697
SL d18:1/18:1h	1e-05	9.51275e-06	1e-05	8.42006e-06	0.974476	0.945743
SL d18:1/20:1	1e-05	8.17944e-06	1e-05	9.0044e-06	0.993265	0.980635
SL d18:1/20:0	0.00011	9.35912e-05	0.00014	0.000102554	0.768403	0.461209
SL d18:0/20:0h	0	3.77426e-06	1e-05	3.72905e-06	0.918995	0.81066
SL d18:1/20:0h	0	3.6888e-06	1e-05	5.08957e-06	0.570207	0.0956883
SL d18:1/20:1h	3e-05	2.47844e-05	4e-05	2.83804e-05	0.772472	0.480204
SL d18:1/22:1	0.00017	0.000162224	0.00023	0.000213199	0.736568	0.483911
SL d18:1/22:0	0.00062	0.000693739	0.00078	0.000727397	0.799356	0.629391
SL d18:1/24:1	0.01532	0.0154719	0.01976	0.0172887	0.775443	0.552819
SL d18:1/24:0	0.00875	0.00969241	0.01059	0.00973444	0.826107	0.676667
SL d18:1/24:1h	0.00731	0.00735924	0.00989	0.00848604	0.73904	0.476806
SL d18:1/24:0h	0.01182	0.0127211	0.01492	0.0135469	0.792454	0.604772
C18-Spingosine	0.0003	0.000130116	0.00037	0.000298124	0.800023	0.475761
C18-dihydroSphingosine	2e-05	2.81681e-05	0	5.90963e-06	5.3348	0.103449
PA32:3	0.00014	0.000134861	7e-05	5.32979e-05	2.13382	0.112685
PA32:2	0.00015	0.000116694	0.00015	6.34573e-05	1.00406	0.988752
PA32:1	0.00049	0.000139179	0.00059	0.000253255	0.823125	0.266617
PA32:0	0.00066	0.000178725	0.00082	0.000350264	0.805652	0.214647
PA34:2	0.00058	0.000243997	0.00086	0.00043985	0.671139	0.0916444
PA34:1	0.00559	0.00282579	0.0077	0.00363796	0.726458	0.165584
PA36:2	0.00381	0.00133776	0.00528	0.00206636	0.720882	0.0743589
PA36:1	0.01126	0.00384628	0.01229	0.0028741	0.916919	0.509976
PA38:4	0.00074	0.000325478	0.00068	0.000237462	1.09402	0.622751
PC32:2	0.00036	8.31162e-05	0.00039	7.39141e-05	0.904411	0.298629
PC32:1	0.01049	0.00128844	0.011	0.00155135	0.954265	0.440529
PC32:0	0.04299	0.00766921	0.0416	0.00884179	1.03333	0.712323
PC34:0p	0.0066	0.00343309	0.00632	0.00256262	1.04432	0.838585
PC34:3	0.00042	8.94125e-05	0.00048	0.000137533	0.875923	0.269537
PC34:2	0.00482	0.00130825	0.00539	0.00109593	0.894619	0.30675
PC34:1	0.06852	0.00772081	0.06783	0.00811861	1.01016	0.848007
PC36:4p	0.00099	0.00168117	0.00034	0.000185676	2.93565	0.238863
PC36:3p	0.0011	0.000600965	0.00076	0.000186935	1.44847	0.104596
PC36:2p	0.00173	0.00156183	0.00153	0.000993579	1.1264	0.744214
PC36:1p	0.0024	0.00214183	0.00222	0.00138093	1.08357	0.82074
PC36:0p	0.0033	0.0014479	0.00307	0.000900438	1.07395	0.678295
PC36:5	0.00039	0.000124445	0.00042	0.000157764	0.917356	0.588015
PC36:4	0.01079	0.00342034	0.00959	0.00291532	1.12585	0.407044
PC36:3	0.00355	0.00120425	0.00376	0.00133242	0.945021	0.720154
PC36:2	0.00914	0.000811099	0.0097	0.000764272	0.942547	0.131307
PC36:1	0.02046	0.00191379	0.01984	0.00125517	1.03107	0.405417
PC38:6p	0.00192	0.000181912	0.00181	0.00014408	1.06296	0.138513
PC38:5p	0.00056	0.000184323	0.00046	3.16898e-05	1.22007	0.104266
PC38:4p	0.00096	0.00033365	0.00073	9.27877e-05	1.32195	0.0458892
PC38:3p	0.00099	0.000175583	0.00076	8.35567e-05	1.30533	0.00136437
PC38:2p	0.00026	3.60634e-05	0.00026	7.30017e-05	1.01069	0.914845
PC38:6	0.00562	0.00188605	0.00514	0.00184546	1.09197	0.577678
PC38:5	0.00459	0.000965461	0.00455	0.00112678	1.00814	0.937891
PC38:4	0.01149	0.00294534	0.01041	0.00260682	1.10384	0.396267
PC38:3	0.00318	0.000669072	0.00322	0.000751832	0.987178	0.898204
PC40:7p	0.00091	0.000154056	0.00086	9.86462e-05	1.0579	0.401422
PC40:6p	0.00044	5.80796e-05	0.00038	4.33283e-05	1.14303	0.028081
PC40:5p	0.00049	7.15183e-05	0.00042	5.61897e-05	1.16511	0.0265664
PC40:4p	0.00045	0.0001544	0.00037	7.49204e-05	1.20388	0.178597
PC40:7	0.00217	0.000783047	0.00219	0.000808937	0.992686	0.964629
PC40:6	0.00584	0.00226132	0.00526	0.00192881	1.11054	0.543756
PC40:5	0.00194	0.000542124	0.00173	0.000448239	1.12095	0.3587
LysoPC16:1	0.00017	5.62603e-05	0.0002	9.26637e-05	0.842917	0.377435
LysoPC16:0	0.00175	0.000613725	0.00179	0.000673769	0.976922	0.887565
LysoPC18:2	9e-05	3.6629e-05	0.00013	5.41074e-05	0.70134	0.0804481
LysoPC18:1	0.00208	0.000748202	0.00232	0.000828834	0.897127	0.50776
LysoPC18:0	0.00122	0.000365223	0.00115	0.000352043	1.06682	0.638949
PE34:2	0.00612	0.00141878	0.00651	0.00117556	0.94001	0.51101
PE34:1	0.00152	0.000193572	0.00209	0.000507221	0.726277	0.00371869
PE36:4	0.00337	0.00106313	0.00332	0.000812454	1.0148	0.908779
PE36:3	0.00181	0.000310583	0.00242	0.000470482	0.748515	0.00314386
PE36:2	0.00788	0.00169716	0.01	0.00212916	0.788081	0.0242361
PE36:1	0.0107	0.00221786	0.01112	0.00172678	0.961892	0.639258
PE38p:7	0.0082	0.0024314	0.00837	0.00178863	0.980004	0.862798
PE38p:6	0.01507	0.00312994	0.01447	0.00242414	1.04131	0.63868
PE38:7	0.0008	0.000218859	0.0009	0.0003253	0.880721	0.396364
PE38:6	0.02043	0.0085632	0.02068	0.00925624	0.988335	0.952437
PE38:5	0.0117	0.00261303	0.01251	0.0020415	0.935507	0.451684
PE38:4	0.02839	0.0102791	0.02744	0.0101413	1.03448	0.838148
PE38:1	0.00242	0.000340187	0.00249	0.000466608	0.971047	0.697346
PE40p:7	0.01568	0.00479239	0.01447	0.00484202	1.08378	0.580548
PE40p:6	0.02298	0.00652935	0.02101	0.00419553	1.09407	0.431233
PE40:6	0.05972	0.0243326	0.05961	0.025719	1.0019	0.992055
PE40:5	0.01806	0.00630863	0.01682	0.00584757	1.07364	0.654297
PE40:4	0.02133	0.00874313	0.01955	0.00835995	1.09097	0.647519
LysoPE16:1	0.00045	0.000206732	0.0005	0.000156743	0.903624	0.568055
LysoPE16:0	0.00202	0.000872358	0.00205	0.000724627	0.988525	0.948531
LysoPE18:1p	0.00724	0.00405637	0.00768	0.00376983	0.943156	0.806063
LysoPE18:0p	0.00735	0.00292218	0.00756	0.00259049	0.971538	0.863565
LysoPE18:2	0.00032	0.000160554	0.00042	0.000284158	0.762318	0.351744
LysoPE18:1	0.00277	0.000630535	0.00341	0.00126274	0.812593	0.169596
LysoPE18:0	0.00449	0.00154925	0.00465	0.00164358	0.967042	0.832674
LysoPE20:0p	0.00047	0.000318569	0.00038	0.000137214	1.22793	0.434228
LysoPI 16:0	0.00015	7.93008e-05	0.00011	4.98397e-05	1.39825	0.174545
LysoPI 18:0	0.0007	0.000207746	0.00061	0.000153481	1.15115	0.272756
PI 32:1	0.00022	0.000144922	0.00034	0.000153778	0.647033	0.0936952
PI 34:2	0.00053	0.000312017	0.00074	0.000312419	0.713331	0.147987
PI 34:1	0.00362	0.00241787	0.00433	0.0020322	0.83554	0.484649
PI 36:3	0.00177	0.000360513	0.00222	0.00038117	0.796841	0.0142002
PI 36:2	0.00204	0.00125257	0.00262	0.00115174	0.778152	0.293931
PI 36:1	0.00409	0.00199424	0.0043	0.00180417	0.950232	0.804208
PI 38:5	0.00683	0.00153596	0.00802	0.0010588	0.850926	0.057743
PI 38:4	0.04812	0.00927534	0.04892	0.00919175	0.983646	0.848545
PI 38:3	0.01065	0.00148899	0.0112	0.000954637	0.950917	0.338616
PI 40:6	0.00168	0.000306918	0.00168	0.000449628	0.999893	0.999178
PI 40:5	0.00065	0.000191209	0.00066	0.000205476	0.979235	0.87867
PI 40:4	0.00135	0.000261678	0.00137	0.000287769	0.986755	0.88441
PS34:2	0.00012	6.52819e-05	0.00013	5.04627e-05	0.927298	0.731143
PS 34:1	0.00173	0.000703881	0.00173	0.000271879	0.995152	0.97229
PS 36:2	0.00745	0.00545599	0.00911	0.00429242	0.817661	0.45887
PS 36:1	0.03793	0.0344319	0.04603	0.0352432	0.823954	0.60934
PS 38:5	0.00042	0.000232684	0.00047	0.000182146	0.903306	0.63229
PS 38:4	0.00329	0.000959524	0.00394	0.0012526	0.835385	0.210211
PS 38:3	0.00287	0.000888647	0.00368	0.00101562	0.781584	0.0762414
PS 40:7	0.00058	0.000130349	0.00061	6.31602e-05	0.95254	0.534993
PS 40:6	0.03387	0.0152348	0.03517	0.0120841	0.963027	0.834885
PS 40:5	0.0107	0.00360439	0.01028	0.0028579	1.04044	0.77828
PS 40:4	0.00807	0.00204479	0.00903	0.000902851	0.893253	0.189486
DAG14:0/14:0	0.01069	0.00353047	0.00938	0.00131378	1.14026	0.284064
DAG16:1/16:0	0.00022	9.63274e-05	0.00023	8.42209e-05	0.961591	0.830057
DAG16:0/16:0	0.00703	0.00116521	0.0062	0.000994181	1.13278	0.106243
DAG16:1/18:1	0.00023	0.000115013	0.00029	0.000108008	0.793398	0.248995
DAG16:0/18:1	0.00843	0.00512076	0.00902	0.00461567	0.934287	0.78869
DAG16:1/18:0	0.00046	0.000346961	0.00047	0.000232295	0.982366	0.95063
DAG18:1/18:1	0.00377	0.00231503	0.00421	0.00208764	0.896009	0.662157
DAG18:1/18:0	0.00319	0.00247814	0.00321	0.00198117	0.994168	0.985309
DAG18:0/20:4	0.02231	0.0109189	0.01991	0.00754305	1.12063	0.574215
DAG18:1/20:3	0.00043	0.000324543	0.00051	0.000350315	0.850755	0.619888
DAG16:0/22:6	0.0005	0.000174464	0.00052	0.000172638	0.969214	0.840375
DAG16:1/22:5	3e-05	2.04019e-05	3e-05	2.6498e-05	0.856859	0.650742
DAG18:0/22:6	0.00228	0.000796459	0.00229	0.000493086	0.996875	0.980991
DAG18:1/22:5	6e-05	3.00395e-05	6e-05	2.19466e-05	0.9364	0.743464
TAG48:3(16:1)	2e-05	1.1008e-05	1e-05	4.25154e-06	1.52995	0.126827
TAG48:2(16:1)	5e-05	3.05509e-05	3e-05	1.40296e-05	1.38658	0.219743
TAG48:1(16:0)	0.00013	0.00013381	8e-05	4.52396e-05	1.54233	0.324473
TAG48:1(16:1)	5e-05	3.82519e-05	4e-05	1.55661e-05	1.33819	0.365821
TAG48:0(16:0)	0.0002	0.000183222	0.00014	4.662e-05	1.44942	0.311336
TAG50:3(16:0)	5e-05	4.66399e-05	3e-05	1.25498e-05	1.61834	0.240152
TAG50:2(16:0)	0.00023	0.000263676	0.00013	5.8e-05	1.8205	0.241985
TAG50:2(16:1)	0.00012	0.000115677	8e-05	5.45609e-05	1.46556	0.349987
TAG50:1(16:1)	3e-05	2.40298e-05	2e-05	9.04354e-06	1.48131	0.308115
TAG50:1(18:1)	0.00031	0.000362921	0.00018	8.64651e-05	1.7058	0.289118
TAG52:3(18:1)	0.0004	0.000573546	0.00018	6.549e-05	2.23657	0.24212
TAG52:2(16:1)	3e-05	2.22234e-05	2e-05	1.03617e-05	1.42976	0.33891
TAG52:2(18:1)	0.0011	0.00143343	0.00057	0.000269269	1.9294	0.264611
TAG52:1(18:0)	0.00016	0.000177656	9e-05	4.01426e-05	1.74644	0.260016
TAG52:0(18:0)	0.00014	6.15419e-05	0.00011	2.04743e-05	1.26151	0.162511
TAG54:5(18:2)	3e-05	3.83629e-05	2e-05	5.18706e-06	1.84656	0.271125
TAG54:4(18:1)	0.00014	0.000192017	7e-05	2.35811e-05	2.16557	0.220469
TAG54:3(18:1)	0.00035	0.000462319	0.00018	7.50973e-05	2.01002	0.244991
TAG54:2(18:1)	0.00016	0.000205459	8e-05	3.78814e-05	1.96657	0.262774
TAG54:1(18:1)	3e-05	3.7251e-05	1e-05	5.77855e-06	2.00007	0.290962
CE-16:1	0.00147	0.00345981	0.00027	0.000152012	5.46355	0.28638
CE-16:0	0.00113	0.00146914	0.00046	0.000205598	2.44013	0.171786
CE-18:2	0.00548	0.00874874	0.00158	0.000810497	3.4805	0.176513
CE-18:1	0.00536	0.0101357	0.00151	0.000871481	3.55229	0.24663
CE-18:0	0.00033	0.000464895	0.00014	4.39985e-05	2.36458	0.217111
CE-20:5	0.0004	0.000839978	8e-05	5.2001e-05	4.676	0.256496
CE-20:4	0.00321	0.0031533	0.00165	0.000450112	1.94813	0.138359
CE-20:3	0.00082	0.00143176	0.00026	7.70659e-05	3.18596	0.231791
CE-22:6	0.00072	0.000995951	0.00024	7.40741e-05	3.04363	0.143539
CE-22:5	0.0003	0.000536048	8e-05	2.74894e-05	3.59812	0.215525
Cholesterol	0.48674	0.212139	0.52164	0.172031	0.933095	0.690912
