# Supplementary material for: Lipid Pathway Alterations in Parkinson's Disease Primary Visual Cortex
Source: PLoS One. 2011 Feb 28;6(2):e17299. doi: 10.1371/journal.pone.0017299 (PMC3046155; doi:10.1371/journal.pone.0017299)
Supplement: Table S3 — Changes in lipid levels associated with Parkinson's disease (PD) amygdala as assessed using a lipidomics approach. Control (n = 10) and PD Patient (n = 10) tissues were collected from the amygdala (AMY). Lipids were extracted and analysed using an LC/MS lipidomics approach. The data indicates mol% values for all lipid species listed in the Table. The fold-change values in the levels of sphingolipids, glycerophospholipids and neutral lipids detected in the PD patient samples relative to the Con samples are provided (“Ratio”) along with the t-test p-values. These data were used to generate the heat map provided in Figure 3. (XLS) [file pone.0017299.s005.xls]

## Sheet: Sheet1
	Patient	Patient SD	Control	Control SD	Ratio	p-value
SM18:1/16:1	0.00044	0.000148568	0.00043	0.000125628	1.01468	0.91855
SM18:1/16:0	0.01668	0.00216318	0.01747	0.00369741	0.954454	0.56419
SM18:0/16:0	0.00201	0.00041513	0.00224	0.000587659	0.897499	0.32623
SM18:1/18:1	0.00421	0.000414031	0.00432	0.000529432	0.975178	0.62032
SM18:1/18:0	0.03482	0.00240337	0.03481	0.00232666	1.00038	0.99022
SM18:0/18:0	0.00526	0.000732564	0.00549	0.000506732	0.957639	0.41963
SM18:1/20:1	0.00181	0.000213659	0.0019	0.000358602	0.949638	0.47743
SM18:1/20:0	0.02086	0.00201116	0.02283	0.00272097	0.913417	0.08114
SM18:0/20:0	0.00386	0.000731586	0.00429	0.000424887	0.900494	0.12791
SM18:1/22:1	0.00163	0.000334552	0.00155	0.000464123	1.05379	0.65068
SM18:1/22:0	0.00419	0.000647525	0.00404	0.00087683	1.03726	0.66722
SM18:0/22:0	0.0008	0.00014645	0.00078	0.000181326	1.02282	0.81077
SM18:1/24:1	0.01685	0.0024566	0.01544	0.00333093	1.09111	0.29667
SM18:1/24:0	0.00717	0.00112232	0.00674	0.00216329	1.06341	0.58574
SM18:0/24:0	0.00107	0.000266515	0.00104	0.000468321	1.02426	0.88368
Cer d18:1/16:0	0.00052	0.000224632	0.00032	0.000180542	1.65208	0.03591
Cer d18:0/16:0	4e-05	3.76449e-05	4e-05	3.75633e-05	0.944089	0.88977
Cer d18:1/18:0	0.01166	0.00470741	0.00749	0.00330414	1.55709	0.03409
Cer d18:0/18:0	0.00038	0.000123811	0.00024	0.000116983	1.59321	0.01636
Cer d18:1/20:0	0.00074	0.00039451	0.00065	0.000344701	1.13656	0.59993
Cer d18:0/20:0	3e-05	1.88066e-05	2e-05	2.40022e-05	1.20685	0.63642
Cer d18:1/22:0	0.00056	0.000283392	0.00037	0.000187579	1.50198	0.10144
Cer d18:0/22:0	3e-05	2.45914e-05	1e-05	1.32936e-05	2.15819	0.07199
Cer d18:1/24:1	0.00604	0.00349105	0.00492	0.0029154	1.22736	0.44706
Cer d18:1/24:0	0.00106	0.000550318	0.00089	0.000484362	1.18479	0.48569
Cer d18:0/24:1	0.00029	0.000236683	0.00017	0.000135185	1.71643	0.18187
Cer d18:0/24:0	0.00041	0.000448377	9e-05	8.80325e-05	4.7578	0.03821
GM3 18:1/16:0	0.00012	5.13431e-05	0.00011	2.31542e-05	1.13666	0.42052
GM3 18:0/16:0	1e-05	4.71638e-06	1e-05	4.69304e-06	1.058	0.82613
GM3 18:1/18:1	2e-05	8.05497e-06	1e-05	5.84063e-06	1.77213	0.00317
GM3 18:1/18:0	0.00033	9.14107e-05	0.00026	5.91062e-05	1.26459	0.06348
GM3 18:0/18:0	8e-05	2.9603e-05	7e-05	1.91038e-05	1.13246	0.427
GM3 18:1/20:1	1e-05	6.93628e-06	1e-05	3.80634e-06	1.02222	0.94101
GM3 18:1/20:0	0.00019	5.77888e-05	0.00014	4.0328e-05	1.35825	0.03766
GM3 18:0/20:0	4e-05	2.23647e-05	4e-05	1.20405e-05	1.14502	0.49168
GM3 18:1/22:1	1e-05	4.16557e-06	1e-05	5.81305e-06	1.24745	0.24573
GM3 18:1/22:0	6e-05	1.9993e-05	5e-05	1.49029e-05	1.10989	0.45711
GM3 18:0/22:0	2e-05	9.35312e-06	2e-05	1.13221e-05	1.05799	0.79382
GM3 18:1/24:1	0.00015	5.65993e-05	0.00012	7.41317e-05	1.27151	0.29918
GM3 18:1/24:0	9e-05	2.75728e-05	7e-05	4.38697e-05	1.15402	0.49491
GM3 18:0/24:0	2e-05	1.17435e-05	2e-05	1.26205e-05	1.13639	0.596
SL d18:0/18:0h	4e-05	1.03203e-05	4e-05	8.39222e-06	1.06202	0.57155
SL d18:1/18:0h	0	2.25032e-06	0	2.81492e-06	0.816672	0.46585
SL d18:1/18:1h	2e-05	7.86741e-06	1e-05	5.33439e-06	1.30189	0.19986
SL d18:1/20:1	2e-05	1.02147e-05	2e-05	1.06809e-05	0.998526	0.99423
SL d18:1/20:0	0.00016	5.8717e-05	0.00015	6.73324e-05	1.05118	0.78438
SL d18:0/20:0h	1e-05	4.36959e-06	1e-05	3.99245e-06	0.871057	0.52585
SL d18:1/20:0h	1e-05	4.20178e-06	1e-05	3.69685e-06	1.56691	0.0181
SL d18:1/20:1h	4e-05	1.36544e-05	4e-05	1.2939e-05	1.16133	0.35134
SL d18:1/22:1	0.00028	0.000107264	0.00022	8.54609e-05	1.27689	0.17555
SL d18:1/22:0	0.00091	0.000357986	0.00074	0.000339799	1.24221	0.26883
SL d18:1/24:1	0.02044	0.00701799	0.01718	0.00776686	1.18973	0.33772
SL d18:1/24:0	0.01136	0.00401817	0.00943	0.00442625	1.20512	0.31985
SL d18:1/24:1h	0.01107	0.00345651	0.01008	0.00426643	1.0982	0.57559
SL d18:1/24:0h	0.01639	0.00561672	0.01457	0.0063723	1.125	0.50639
C18-Spingosine	0.00058	0.0002302	0.00034	0.000137143	1.67234	0.0136
C18-dihydroSphingosine	2e-05	1.96191e-05	1e-05	1.49253e-05	1.18373	0.73404
PA32:3	5e-05	2.57206e-05	3e-05	1.78429e-05	1.85918	0.02561
PA32:2	5e-05	3.26445e-05	4e-05	1.99315e-05	1.31089	0.29565
PA32:1	0.0008	0.000175482	0.00072	0.000200917	1.11246	0.35271
PA32:0	0.00059	0.00031125	0.00073	0.000355366	0.80845	0.35855
PA34:2	0.00049	0.000156772	0.00049	0.000163757	1.00453	0.97578
PA34:1	0.00675	0.00153236	0.00587	0.00172883	1.15108	0.2408
PA36:2	0.0033	0.00105525	0.00309	0.00102218	1.06934	0.65064
PA36:1	0.0078	0.00163364	0.0068	0.00146206	1.14739	0.16568
PA38:4	0.00037	0.000199814	0.00033	0.000113952	1.12131	0.59209
PC32:2	0.00037	6.38782e-05	0.0004	5.93424e-05	0.923297	0.2766
PC32:1	0.01153	0.00139872	0.01165	0.000856874	0.990079	0.82624
PC32:0	0.04208	0.00404248	0.04211	0.00566313	0.999345	0.99014
PC34:0p	0.00727	0.00147687	0.00627	0.00151905	1.16041	0.15077
PC34:3	0.00038	3.66394e-05	0.00045	7.03024e-05	0.846192	0.0127
PC34:2	0.00453	0.000355772	0.00527	0.0005296	0.859857	0.00178
PC34:1	0.07051	0.00715837	0.06976	0.00929808	1.01073	0.84238
PC36:4p	0.00039	0.00016875	0.00035	7.35899e-05	1.11068	0.51775
PC36:3p	0.00111	0.000139738	0.00099	0.000205206	1.11683	0.15809
PC36:2p	0.00207	0.000629497	0.00167	0.000636331	1.23844	0.1762
PC36:1p	0.0025	0.000755298	0.00213	0.00083656	1.17334	0.31322
PC36:0p	0.00314	0.000666719	0.00273	0.000575549	1.15064	0.15707
PC36:5	0.00038	4.05299e-05	0.00045	8.89136e-05	0.83802	0.02844
PC36:4	0.01044	0.00175888	0.01081	0.00248967	0.965115	0.70012
PC36:3	0.00335	0.000780311	0.00372	0.000494505	0.902274	0.22989
PC36:2	0.01023	0.000969499	0.01061	0.00102286	0.963863	0.40071
PC36:1	0.02131	0.00173397	0.02112	0.00159774	1.00878	0.80646
PC38:6p	0.00191	0.000159436	0.00192	0.000184798	0.997907	0.95913
PC38:5p	0.00056	4.0282e-05	0.00056	5.63005e-05	1.00745	0.85205
PC38:4p	0.00103	8.56877e-05	0.00098	0.000167002	1.04637	0.45175
PC38:3p	0.00098	6.8947e-05	0.00089	9.62621e-05	1.10898	0.01901
PC38:2p	0.00023	2.05971e-05	0.00025	3.88332e-05	0.951332	0.4016
PC38:6	0.00476	0.000799849	0.00476	0.000967433	1.00084	0.99203
PC38:5	0.00512	0.000367637	0.00541	0.000869729	0.945541	0.33645
PC38:4	0.01153	0.00124358	0.01175	0.0016783	0.981402	0.74465
PC38:3	0.00321	0.000458956	0.00336	0.000213608	0.956869	0.37761
PC40:7p	0.00089	0.000117855	0.00082	0.000140664	1.0824	0.2582
PC40:6p	0.00039	1.90607e-05	0.00039	3.66411e-05	0.98794	0.72155
PC40:5p	0.00046	4.78058e-05	0.00043	3.65109e-05	1.06181	0.17858
PC40:4p	0.00047	6.05315e-05	0.00045	6.91893e-05	1.06491	0.33288
PC40:7	0.00214	0.000314037	0.00241	0.000479975	0.888347	0.15603
PC40:6	0.00497	0.000909878	0.00512	0.00103063	0.970932	0.7359
PC40:5	0.00201	0.000230738	0.00193	0.000241251	1.03951	0.47821
LysoPC16:1	0.00014	4.91417e-05	0.00019	4.88354e-05	0.75822	0.05037
LysoPC16:0	0.00158	0.000405961	0.00184	0.000472401	0.858639	0.20348
LysoPC18:2	7e-05	2.07143e-05	0.00011	2.83977e-05	0.623235	0.00202
LysoPC18:1	0.00189	0.000438463	0.00229	0.000494781	0.824133	0.07013
LysoPC18:0	0.00115	0.000314123	0.00131	0.000313005	0.882394	0.28764
PE34:2	0.00722	0.00104576	0.0074	0.00116224	0.975525	0.71851
PE34:1	0.00207	0.000360019	0.00236	0.000332717	0.878781	0.08195
PE36:4	0.00396	0.00057691	0.00427	0.000887864	0.927632	0.36791
PE36:3	0.00206	0.000284611	0.00243	0.000289748	0.84759	0.01001
PE36:2	0.01031	0.00189066	0.01076	0.0013885	0.958041	0.55044
PE36:1	0.01007	0.000616349	0.01058	0.000849564	0.951359	0.13834
PE38p:7	0.00715	0.000609162	0.00758	0.00102662	0.942861	0.26616
PE38p:6	0.01494	0.00124818	0.01455	0.0013938	1.02674	0.51901
PE38:7	0.0007	7.95733e-05	0.0008	0.000135265	0.880933	0.07151
PE38:6	0.01645	0.00384756	0.01701	0.00388059	0.967141	0.75015
PE38:5	0.01424	0.00129269	0.01523	0.0020455	0.934793	0.21073
PE38:4	0.02775	0.00503123	0.03137	0.00691581	0.884521	0.19707
PE38:1	0.00263	0.00046049	0.00243	0.000349051	1.08376	0.27976
PE40p:7	0.01171	0.000895216	0.01197	0.00173523	0.978516	0.68208
PE40p:6	0.01831	0.0016904	0.01689	0.00216526	1.0846	0.1174
PE40:6	0.04099	0.00918931	0.0463	0.0110961	0.885302	0.25899
PE40:5	0.01435	0.00328137	0.01521	0.00385192	0.943562	0.59825
PE40:4	0.01826	0.00440948	0.02072	0.00564072	0.881189	0.29127
LysoPE16:1	0.00068	0.000170342	0.00067	0.000235697	1.00713	0.95894
LysoPE16:0	0.00186	0.000605175	0.0019	0.000731832	0.983283	0.91712
LysoPE18:1p	0.01092	0.00234453	0.00976	0.00214735	1.11967	0.26071
LysoPE18:0p	0.00706	0.00103956	0.00759	0.0023815	0.930545	0.52953
LysoPE18:2	0.00056	0.000216726	0.00058	0.000234635	0.959396	0.81812
LysoPE18:1	0.00301	0.000613741	0.00306	0.000708736	0.983935	0.8703
LysoPE18:0	0.00388	0.00109538	0.00397	0.00142309	0.975659	0.86663
LysoPE20:0p	0.00088	0.000320934	0.00074	0.000262694	1.19175	0.29349
LysoPI 16:0	0.00017	6.06077e-05	0.00019	7.0621e-05	0.894216	0.51135
LysoPI 18:0	0.0011	0.00033712	0.00096	0.000272894	1.13935	0.34162
PI 32:1	0.00043	0.00016591	0.00044	0.000160642	0.978549	0.89788
PI 34:2	0.00084	0.000341324	0.00099	0.0004545	0.851679	0.42408
PI 34:1	0.00606	0.00175585	0.00635	0.00251142	0.954076	0.76692
PI 36:3	0.00215	0.000297058	0.00232	0.000476566	0.925632	0.34451
PI 36:2	0.00262	0.000598925	0.00292	0.00112336	0.89794	0.46919
PI 36:1	0.00557	0.00155393	0.00516	0.00160881	1.07847	0.57408
PI 38:5	0.0078	0.000935035	0.00913	0.00169495	0.854759	0.04394
PI 38:4	0.04592	0.00473124	0.04933	0.00820414	0.930919	0.27013
PI 38:3	0.01081	0.00117125	0.0117	0.00177006	0.92396	0.20162
PI 40:6	0.00127	0.000262857	0.00138	0.000343875	0.918266	0.4211
PI 40:5	0.00064	0.000100819	0.00071	0.000186712	0.896547	0.28831
PI 40:4	0.00144	0.000241054	0.00142	0.00032397	1.0107	0.9064
PS34:2	0.0001	2.70356e-05	0.00012	3.67558e-05	0.785703	0.08144
PS 34:1	0.00144	0.000257726	0.00164	0.000636521	0.878424	0.36936
PS 36:2	0.00901	0.00167633	0.00859	0.00171993	1.04895	0.5868
PS 36:1	0.04994	0.00949188	0.04575	0.0128144	1.09166	0.41657
PS 38:5	0.00059	9.33448e-05	0.00058	8.56217e-05	1.0048	0.945
PS 38:4	0.00491	0.000804139	0.00487	0.000658024	1.00804	0.90639
PS 38:3	0.00392	0.000662068	0.0039	0.00058179	1.00606	0.93332
PS 40:7	0.00051	7.20609e-05	0.00058	8.03288e-05	0.873858	0.04478
PS 40:6	0.02634	0.00666576	0.02765	0.00792541	0.952652	0.69401
PS 40:5	0.00919	0.00247777	0.00888	0.00225839	1.03453	0.77574
PS 40:4	0.00842	0.00188931	0.00874	0.00138157	0.964302	0.67848
DAG14:0/14:0	0.0103	0.00184848	0.00994	0.00172229	1.03674	0.65317
DAG16:1/16:0	0.00033	9.28782e-05	0.0004	0.000173561	0.822006	0.26386
DAG16:0/16:0	0.00714	0.00157832	0.00713	0.000795285	1.00203	0.97961
DAG16:1/18:1	0.00043	0.000158902	0.00048	0.000238199	0.889266	0.56154
DAG16:0/18:1	0.01418	0.00435457	0.01366	0.00517835	1.03855	0.80843
DAG16:1/18:0	0.00095	0.000438327	0.00076	0.000348009	1.25555	0.28756
DAG18:1/18:1	0.00566	0.00230517	0.00599	0.00274768	0.945962	0.77866
DAG18:1/18:0	0.00538	0.00241262	0.00404	0.00174799	1.3326	0.17083
DAG18:0/20:4	0.02406	0.00886538	0.02138	0.00695139	1.12524	0.46205
DAG18:1/20:3	0.00061	0.000267322	0.00077	0.000529032	0.786943	0.39145
DAG16:0/22:6	0.00051	0.000224455	0.00068	0.000243133	0.758626	0.13509
DAG16:1/22:5	3e-05	1.76793e-05	5e-05	3.25027e-05	0.537027	0.05339
DAG18:0/22:6	0.00148	0.00046081	0.00195	0.000540898	0.758814	0.05111
DAG18:1/22:5	7e-05	2.74648e-05	8e-05	2.71568e-05	0.970255	0.85447
TAG48:3(16:1)	2e-05	1.40069e-05	2e-05	6.50405e-06	1.11374	0.64061
TAG48:2(16:1)	7e-05	4.78615e-05	7e-05	3.10596e-05	0.974667	0.92556
TAG48:1(16:0)	0.00015	0.000121483	0.00018	8.8182e-05	0.873741	0.64331
TAG48:1(16:1)	6e-05	3.88652e-05	7e-05	3.15633e-05	0.810497	0.40069
TAG48:0(16:0)	0.0002	8.62914e-05	0.00022	7.62111e-05	0.893116	0.52955
TAG50:3(16:0)	6e-05	3.73442e-05	6e-05	3.64562e-05	0.890792	0.68466
TAG50:2(16:0)	0.00023	0.000142582	0.00024	0.000118785	0.940547	0.8092
TAG50:2(16:1)	0.00016	0.000105279	0.00017	9.92739e-05	0.897665	0.70047
TAG50:1(16:1)	3e-05	1.76717e-05	4e-05	1.93194e-05	0.802947	0.37696
TAG50:1(18:1)	0.00032	0.00015648	0.00035	0.000149447	0.897173	0.60309
TAG52:3(18:1)	0.00031	0.000191119	0.00031	0.000176001	0.973196	0.91964
TAG52:2(16:1)	2e-05	1.07716e-05	3e-05	1.4928e-05	0.766648	0.22556
TAG52:2(18:1)	0.00103	0.00054736	0.00116	0.000574881	0.890997	0.62071
TAG52:1(18:0)	0.00014	5.58451e-05	0.00017	6.47481e-05	0.842914	0.34561
TAG52:0(18:0)	0.00013	2.35241e-05	0.00012	2.17951e-05	1.05372	0.52133
TAG54:5(18:2)	3e-05	1.97611e-05	2e-05	7.36277e-06	1.11955	0.68249
TAG54:4(18:1)	0.00011	7.3689e-05	0.00012	4.67753e-05	0.936178	0.789
TAG54:3(18:1)	0.00027	0.000170233	0.00028	0.000162881	0.958528	0.87642
TAG54:2(18:1)	0.00011	6.00265e-05	0.00013	6.7172e-05	0.849897	0.49819
TAG54:1(18:1)	2e-05	9.89995e-06	2e-05	8.08781e-06	0.846528	0.45598
CE-16:1	0.00042	0.000227975	0.00058	0.000353865	0.737122	0.26985
CE-16:0	0.00076	0.00027784	0.00085	0.000303941	0.889843	0.47979
CE-18:2	0.00233	0.00108304	0.00259	0.00127609	0.89909	0.62772
CE-18:1	0.00235	0.00104405	0.00304	0.00161991	0.772088	0.27006
CE-18:0	0.00019	6.17814e-05	0.0002	7.0301e-05	0.990031	0.94794
CE-20:5	0.0001	5.83879e-05	0.00014	6.58864e-05	0.669786	0.10266
CE-20:4	0.00204	0.000665504	0.0021	0.000547382	0.971741	0.82996
CE-20:3	0.00037	0.000183193	0.00043	0.000208227	0.871977	0.54275
CE-22:6	0.0003	0.000183869	0.0003	7.08337e-05	0.981986	0.93145
CE-22:5	0.00012	7.39574e-05	0.00012	4.72321e-05	0.997009	0.99011
Cholesterol	0.6091	0.113938	0.58655	0.126559	1.03844	0.68036
