# Supplementary material for: Lipid Pathway Alterations in Parkinson's Disease Primary Visual Cortex
Source: PLoS One. 2011 Feb 28;6(2):e17299. doi: 10.1371/journal.pone.0017299 (PMC3046155; doi:10.1371/journal.pone.0017299)
Supplement: Table S4 — Changes in lipid levels associated with Parkinson's disease (PD) primary visual cortex as assessed using a lipidomics approach. Control (n = 10) and PD Patient (n = 10) tissues were collected from the primary visual cortex (VC). Lipids were extracted and analysed using an LC/MS lipidomics approach. The data indicates mol% values for all lipid species listed in the Table. The fold-change values in the levels of sphingolipids, glycerophospholipids and neutral lipids detected in the PD patient samples relative to the Con samples are provided (“Ratio”) along with the t-test p-values. These data were used to generate the heat map provided in Figure 3. (XLS) [file pone.0017299.s006.xls]

## Sheet: Sheet1
	Patient	Patient SD	Control	Control SD	Ratio	p-value
SM18:1/16:1	0.0002	2.94383e-05	0.00024	0.000131954	0.821532	0.324867
SM18:1/16:0	0.0106	0.00201949	0.00975	0.0024251	1.08773	0.402838
SM18:0/16:0	0.00119	0.000149684	0.00126	0.000315134	0.943745	0.52906
SM18:1/18:1	0.003	0.000300447	0.00276	0.000262125	1.08592	0.0759457
SM18:1/18:0	0.03399	0.0015391	0.03389	0.00211384	1.00294	0.905388
SM18:0/18:0	0.00444	0.000417802	0.00453	0.000556172	0.980282	0.689596
SM18:1/20:1	0.00156	0.000336363	0.00159	0.000205211	0.982942	0.829989
SM18:1/20:0	0.02665	0.00584395	0.0312	0.0048457	0.854079	0.0740653
SM18:0/20:0	0.00558	0.00136205	0.00655	0.00125913	0.852741	0.117609
SM18:1/22:1	0.00141	0.000393759	0.001	0.000313671	1.41524	0.018196
SM18:1/22:0	0.00396	0.000872587	0.00314	0.000465716	1.26215	0.0169066
SM18:0/22:0	0.00085	0.000245878	0.00068	9.44729e-05	1.26025	0.0486422
SM18:1/24:1	0.0179	0.00358822	0.01305	0.00409544	1.37119	0.0114988
SM18:1/24:0	0.00682	0.00205574	0.00456	0.00155252	1.49383	0.0127382
SM18:0/24:0	0.00098	0.00046154	0.00057	0.000232068	1.70077	0.0241355
Cer d18:1/16:0	0.00028	0.000152783	0.00031	8.96796e-05	0.904329	0.606167
Cer d18:0/16:0	2e-05	3.97907e-05	1e-05	1.81381e-05	4.0955	0.215443
Cer d18:1/18:0	0.00927	0.00315898	0.00715	0.000968546	1.29675	0.0574092
Cer d18:0/18:0	0.00044	0.000276942	0.00021	0.000124479	2.09442	0.0290298
Cer d18:1/20:0	0.00069	0.000290291	0.00045	0.000293463	1.52204	0.0868302
Cer d18:0/20:0	1e-05	2.49291e-05	4e-05	4.93698e-05	0.290867	0.131499
Cer d18:1/22:0	0.00058	0.000865775	0.00025	0.000182874	2.36544	0.243371
Cer d18:0/22:0	5e-05	7.39194e-05	2e-05	4.6295e-05	2.04454	0.374671
Cer d18:1/24:1	0.01039	0.00985379	0.00352	0.00231827	2.95521	0.0455918
Cer d18:1/24:0	0.00157	0.00153919	0.00063	0.000442973	2.47929	0.0805582
Cer d18:0/24:1	0.00039	0.000347712	0.00012	9.36842e-05	3.2779	0.0280979
Cer d18:0/24:0	0.00017	0.000206278	0.0001	0.000154943	1.65292	0.414195
GM3 18:1/16:0	8e-05	2.15702e-05	0.00011	3.48032e-05	0.706452	0.0182432
GM3 18:0/16:0	1e-05	5.13459e-06	1e-05	3.01504e-06	1.1016	0.770313
GM3 18:1/18:1	1e-05	1.00986e-05	1e-05	1.2125e-05	1.04033	0.921886
GM3 18:1/18:0	0.00019	7.51318e-05	0.0002	9.08191e-05	0.974916	0.896879
GM3 18:0/18:0	5e-05	1.68046e-05	6e-05	2.57773e-05	0.855604	0.416198
GM3 18:1/20:1	1e-05	3.96229e-06	1e-05	4.26686e-06	0.984198	0.948384
GM3 18:1/20:0	0.00013	4.24724e-05	0.00016	7.48756e-05	0.811182	0.287795
GM3 18:0/20:0	3e-05	1.3619e-05	5e-05	2.39496e-05	0.709504	0.126025
GM3 18:1/22:1	1e-05	5.25796e-06	1e-05	6.564e-06	0.69151	0.2922
GM3 18:1/22:0	3e-05	2.12659e-05	4e-05	1.89539e-05	0.732468	0.301044
GM3 18:0/22:0	1e-05	7.04914e-06	2e-05	1.42525e-05	0.524457	0.0870086
GM3 18:1/24:1	6e-05	3.0652e-05	3e-05	1.94412e-05	1.76462	0.0442305
GM3 18:1/24:0	3e-05	1.37075e-05	2e-05	1.58071e-05	1.10964	0.70368
GM3 18:0/24:0	1e-05	4.87054e-06	1e-05	8.55725e-06	0.619088	0.161219
SL d18:0/18:0h	3e-05	8.27468e-06	4e-05	7.10286e-06	0.773312	0.0293668
SL d18:1/18:0h	0	1.26282e-06	0	2.47086e-06	0.686589	0.256383
SL d18:1/18:1h	1e-05	6.62947e-06	1e-05	5.51834e-06	1.54877	0.0912944
SL d18:1/20:1	2e-05	4.55185e-06	1e-05	6.73104e-06	1.53299	0.0203244
SL d18:1/20:0	0.00018	6.20099e-05	0.0001	5.45503e-05	1.68659	0.0129322
SL d18:0/20:0h	0	2.41107e-06	0	2.27232e-06	1.04657	0.851821
SL d18:1/20:0h	1e-05	5.27631e-06	1e-05	4.51399e-06	1.36585	0.310802
SL d18:1/20:1h	4e-05	8.9996e-06	2e-05	1.65829e-05	1.93422	0.00293351
SL d18:1/22:1	0.00027	7.53863e-05	0.00016	9.95671e-05	1.7056	0.0120551
SL d18:1/22:0	0.00098	0.000440963	0.0005	0.000315494	1.96725	0.0114942
SL d18:1/24:1	0.0285	0.0111495	0.01547	0.00961749	1.84257	0.0118738
SL d18:1/24:0	0.0139	0.00628165	0.00724	0.00457338	1.91865	0.0143939
SL d18:1/24:1h	0.01244	0.00386629	0.00732	0.00407481	1.69989	0.00987621
SL d18:1/24:0h	0.01754	0.00542466	0.01026	0.00575301	1.71025	0.00927776
C18-Spingosine	0.00066	0.000407046	0.00036	0.000289382	1.80818	0.0786819
C18-dihydroSphingosine	1e-05	1.80484e-05	3e-05	5.84861e-05	0.256262	0.332015
PA32:3	2e-05	3.41391e-05	5e-05	2.71606e-05	0.441215	0.0537312
PA32:2	3e-05	3.3757e-05	5e-05	2.61143e-05	0.6697	0.24665
PA32:1	0.00053	0.000218417	0.00047	0.000142572	1.12006	0.501737
PA32:0	0.00073	0.000244262	0.00051	0.000139249	1.43842	0.0223504
PA34:2	0.00072	0.000203256	0.00072	0.000243431	0.997517	0.986029
PA34:1	0.00902	0.00233662	0.00683	0.00227377	1.31957	0.0483628
PA36:2	0.00535	0.00113331	0.00442	0.000700461	1.21185	0.0394926
PA36:1	0.01231	0.00175465	0.01061	0.00110489	1.15991	0.0185544
PA38:4	0.00046	0.000120209	0.00038	0.00012058	1.22306	0.137453
PC32:2	0.00035	6.48034e-05	0.00041	7.89437e-05	0.868019	0.113916
PC32:1	0.01055	0.00102002	0.01116	0.00161736	0.9461	0.333187
PC32:0	0.04478	0.00626714	0.05115	0.00584373	0.87558	0.0304766
PC34:0p	0.00819	0.00210155	0.00619	0.00141488	1.32253	0.0226149
PC34:3	0.00039	7.88854e-05	0.00053	9.06383e-05	0.721181	0.00100868
PC34:2	0.00458	0.000852457	0.00631	0.000998087	0.725647	0.00057654
PC34:1	0.07261	0.00700461	0.07814	0.00669865	0.92923	0.0879274
PC36:4p	0.00022	4.18483e-05	0.00037	0.000214566	0.606653	0.0517201
PC36:3p	0.00078	0.000153631	0.00069	0.000152835	1.12786	0.214985
PC36:2p	0.00208	0.000941051	0.0011	0.000406684	1.88388	0.00754601
PC36:1p	0.00303	0.00133055	0.00177	0.000570309	1.70625	0.0135834
PC36:0p	0.00406	0.00091686	0.00323	0.000584226	1.25643	0.0269055
PC36:5	0.00029	7.99005e-05	0.00044	8.19006e-05	0.666392	0.000793595
PC36:4	0.00859	0.00235454	0.01069	0.00211368	0.80329	0.0499313
PC36:3	0.00263	0.000652277	0.0036	0.000523872	0.728989	0.00167118
PC36:2	0.00949	0.000775834	0.00975	0.00109602	0.974001	0.558107
PC36:1	0.02098	0.00133007	0.01982	0.00187333	1.05843	0.12837
PC38:6p	0.00191	0.000116727	0.00184	0.000189137	1.03612	0.356073
PC38:5p	0.00045	5.1622e-05	0.00045	7.75619e-05	1.01316	0.844248
PC38:4p	0.00065	0.000129902	0.0006	0.000117139	1.06815	0.466127
PC38:3p	0.00074	0.000104981	0.00067	0.000103854	1.10162	0.161474
PC38:2p	0.0003	9.1739e-05	0.00035	5.85828e-05	0.849026	0.139591
PC38:6	0.0065	0.00182166	0.00802	0.00154094	0.809994	0.0584569
PC38:5	0.00395	0.000758025	0.00458	0.000465716	0.861748	0.0369919
PC38:4	0.0086	0.0015432	0.00988	0.00151308	0.870097	0.0766526
PC38:3	0.00235	0.000287684	0.00274	0.000306774	0.856263	0.00830958
PC40:7p	0.00098	0.000124797	0.00097	0.000164852	1.01287	0.850632
PC40:6p	0.0004	6.03277e-05	0.00041	6.54403e-05	0.961475	0.580261
PC40:5p	0.00048	6.9152e-05	0.00046	7.76714e-05	1.04404	0.545312
PC40:4p	0.00038	9.1013e-05	0.00029	5.28718e-05	1.28668	0.0218314
PC40:7	0.00201	0.000645383	0.0028	0.00059884	0.717722	0.0107886
PC40:6	0.00572	0.00168755	0.00726	0.00138861	0.78757	0.038598
PC40:5	0.00157	0.000301671	0.00174	0.0002697	0.900125	0.190427
LysoPC16:1	0.00015	6.03524e-05	0.00018	2.57293e-05	0.820271	0.135687
LysoPC16:0	0.00167	0.000433157	0.00217	0.000304523	0.768915	0.00771815
LysoPC18:2	9e-05	3.99759e-05	0.00014	2.66368e-05	0.639284	0.00421301
LysoPC18:1	0.0021	0.000570917	0.00258	0.000273587	0.816639	0.0298452
LysoPC18:0	0.00096	0.000216793	0.00122	0.0002256	0.790978	0.0190498
PE34:2	0.00502	0.000727364	0.00625	0.000756161	0.802583	0.00156348
PE34:1	0.00149	0.000303272	0.00179	0.000311916	0.828959	0.0388937
PE36:4	0.00255	0.000657863	0.00318	0.0004451	0.803559	0.0230942
PE36:3	0.00162	0.000252725	0.00207	0.000271883	0.784034	0.00129296
PE36:2	0.00882	0.00200188	0.0088	0.0016073	1.00302	0.974245
PE36:1	0.00939	0.00119192	0.01116	0.000935783	0.841316	0.00165921
PE38p:7	0.00709	0.000834237	0.0087	0.000950008	0.815329	0.000809197
PE38p:6	0.01351	0.00263678	0.01409	0.0023368	0.958415	0.605247
PE38:7	0.00083	0.000165028	0.00101	0.000209773	0.820629	0.0460515
PE38:6	0.02057	0.00571885	0.02625	0.00486792	0.783657	0.0279381
PE38:5	0.01121	0.00202882	0.01224	0.00190355	0.915926	0.257203
PE38:4	0.02022	0.00541971	0.02864	0.00447538	0.70604	0.00134924
PE38:1	0.00301	0.00072773	0.00251	0.000549534	1.19791	0.102204
PE40p:7	0.01473	0.00283777	0.01812	0.0025029	0.812946	0.0110284
PE40p:6	0.02095	0.00367578	0.02385	0.00366977	0.878518	0.0946785
PE40:6	0.05699	0.014668	0.08256	0.0148137	0.690293	0.00110114
PE40:5	0.01519	0.00358105	0.02011	0.00261026	0.75541	0.0024989
PE40:4	0.01512	0.00464303	0.02111	0.00433215	0.716175	0.00795892
LysoPE16:1	0.00046	0.00019949	0.00067	0.000296634	0.686297	0.0782301
LysoPE16:0	0.00334	0.00114055	0.00469	0.00133782	0.711549	0.0255392
LysoPE18:1p	0.00123	0.000546186	0.00163	0.000637458	0.750931	0.143011
LysoPE18:0p	0.00134	0.000736927	0.00184	0.000395946	0.728609	0.0749646
LysoPE18:2	0.00038	0.000197544	0.00056	0.000378523	0.680204	0.200276
LysoPE18:1	0.00614	0.00186374	0.00725	0.0015911	0.847202	0.169856
LysoPE18:0	0.00836	0.00292953	0.01187	0.00290733	0.704119	0.0149255
LysoPE20:0p	0.00071	0.000364091	0.00108	0.000270069	0.657452	0.018979
LysoPI 16:0	0.00011	5.52256e-05	0.00014	4.51523e-05	0.78975	0.19422
LysoPI 18:0	0.00076	0.000177603	0.00071	0.000195196	1.06946	0.563847
PI 32:1	0.00033	9.03688e-05	0.00031	8.65085e-05	1.06691	0.604153
PI 34:2	0.0006	0.000118003	0.00063	0.000149366	0.945279	0.572488
PI 34:1	0.00504	0.00105717	0.0042	0.000992306	1.20169	0.0813202
PI 36:3	0.00172	0.000191279	0.00177	0.000263506	0.970018	0.612019
PI 36:2	0.00271	0.000488156	0.00234	0.000481252	1.1542	0.112744
PI 36:1	0.00572	0.000870539	0.00419	0.000957689	1.36535	0.0014903
PI 38:5	0.00633	0.000754135	0.00716	0.00102909	0.884182	0.0547703
PI 38:4	0.04404	0.00733114	0.04458	0.00617091	0.987874	0.860397
PI 38:3	0.01055	0.000971391	0.0093	0.00128348	1.13392	0.0249019
PI 40:6	0.00278	0.000918126	0.00276	0.000550184	1.00922	0.940964
PI 40:5	0.00083	0.0001696	0.0007	0.00014706	1.18198	0.0892036
PI 40:4	0.00159	0.000336621	0.00111	0.000293665	1.43292	0.00319801
PS34:2	0.0001	3.49027e-05	0.0001	3.0202e-05	1.00186	0.98988
PS 34:1	0.00119	0.000284283	0.0012	0.00038875	0.996625	0.979099
PS 36:2	0.00879	0.00169633	0.00654	0.00128688	1.34287	0.00370883
PS 36:1	0.04962	0.0156806	0.03062	0.012358	1.6208	0.00751203
PS 38:5	0.00044	4.76396e-05	0.00034	8.24505e-05	1.26789	0.00670981
PS 38:4	0.00353	0.000542101	0.00281	0.000630628	1.2565	0.0133784
PS 38:3	0.00271	0.000453681	0.00205	0.000378876	1.31917	0.00251989
PS 40:7	0.00061	0.000194033	0.00064	0.000118016	0.954723	0.691842
PS 40:6	0.03247	0.0107031	0.03781	0.00720438	0.858834	0.207253
PS 40:5	0.00881	0.00211073	0.00894	0.00178451	0.985514	0.883913
PS 40:4	0.00674	0.000769299	0.00567	0.000934249	1.18871	0.0119898
DAG14:0/14:0	0.00856	0.0010379	0.01019	0.00150693	0.83962	0.0112356
DAG16:1/16:0	0.00023	9.8074e-05	0.00022	7.70611e-05	1.06512	0.722435
DAG16:0/16:0	0.00581	0.000897293	0.00564	0.000506396	1.03028	0.60668
DAG16:1/18:1	0.00027	0.00013014	0.00024	0.000100987	1.1598	0.477568
DAG16:0/18:1	0.01055	0.00432411	0.00628	0.00291609	1.68068	0.0184249
DAG16:1/18:0	0.00074	0.000293192	0.00032	0.00014316	2.30774	0.000710074
DAG18:1/18:1	0.00493	0.0025099	0.00288	0.00131678	1.70984	0.0347812
DAG18:1/18:0	0.00488	0.00249426	0.0022	0.00124962	2.21445	0.00711937
DAG18:0/20:4	0.02248	0.0113764	0.01226	0.00378484	1.83404	0.0147658
DAG18:1/20:3	0.00045	0.000284627	0.00026	0.000126497	1.69639	0.0779002
DAG16:0/22:6	0.00042	0.000208333	0.00051	9.74917e-05	0.8064	0.187331
DAG16:1/22:5	3e-05	1.87515e-05	4e-05	1.95944e-05	0.65853	0.131284
DAG18:0/22:6	0.00208	0.000814877	0.00238	0.000493733	0.872016	0.324958
DAG18:1/22:5	5e-05	2.40201e-05	5e-05	2.42545e-05	0.979367	0.929851
TAG48:3(16:1)	1e-05	3.60944e-06	2e-05	9.22787e-06	0.7516	0.237244
TAG48:2(16:1)	3e-05	7.13282e-06	4e-05	2.05352e-05	0.650267	0.0353629
TAG48:1(16:0)	7e-05	2.19612e-05	9e-05	4.01908e-05	0.774464	0.199323
TAG48:1(16:1)	3e-05	6.1572e-06	4e-05	1.27855e-05	0.769186	0.077436
TAG48:0(16:0)	0.00012	1.79061e-05	0.00015	4.39586e-05	0.795346	0.0590096
TAG50:3(16:0)	2e-05	5.23059e-06	4e-05	2.46504e-05	0.589414	0.0483195
TAG50:2(16:0)	0.00011	4.26137e-05	0.00014	7.59739e-05	0.773961	0.264809
TAG50:2(16:1)	6e-05	2.08997e-05	8e-05	5.14929e-05	0.748869	0.252817
TAG50:1(16:1)	1e-05	4.8758e-06	2e-05	9.03958e-06	0.761723	0.208351
TAG50:1(18:1)	0.00016	7.44107e-05	0.00019	8.26132e-05	0.850458	0.424082
TAG52:3(18:1)	0.00016	0.000106285	0.00022	0.000114593	0.748197	0.285007
TAG52:2(16:1)	1e-05	4.67802e-06	2e-05	1.19694e-05	0.839744	0.522214
TAG52:2(18:1)	0.00053	0.00029954	0.00062	0.000342523	0.85001	0.523629
TAG52:1(18:0)	8e-05	2.5753e-05	9e-05	3.39717e-05	0.888972	0.492337
TAG52:0(18:0)	0.00011	1.92555e-05	0.00012	1.89051e-05	0.907752	0.211072
TAG54:5(18:2)	1e-05	6.52189e-06	2e-05	4.76147e-06	0.713407	0.0420062
TAG54:4(18:1)	5e-05	2.79855e-05	8e-05	3.48339e-05	0.707144	0.124686
TAG54:3(18:1)	0.00015	7.80539e-05	0.00021	0.000143529	0.681883	0.202959
TAG54:2(18:1)	7e-05	2.45589e-05	8e-05	4.57867e-05	0.786906	0.2923
TAG54:1(18:1)	1e-05	3.86373e-06	1e-05	6.19085e-06	0.705703	0.0893111
CE-16:1	0.00021	6.64739e-05	0.00031	0.000204014	0.663633	0.140888
CE-16:0	0.00044	0.000150969	0.00056	0.000214849	0.780733	0.155105
CE-18:2	0.00135	0.000886755	0.00203	0.00111469	0.665273	0.148664
CE-18:1	0.00119	0.0003564	0.00164	0.000782735	0.725614	0.11492
CE-18:0	0.00014	2.04581e-05	0.00016	4.64673e-05	0.872489	0.216253
CE-20:5	6e-05	2.00921e-05	0.0001	4.90856e-05	0.577422	0.0233888
CE-20:4	0.00151	0.000229643	0.00155	0.000317273	0.972771	0.73644
CE-20:3	0.00022	5.63227e-05	0.00022	0.000109565	0.976637	0.896314
CE-22:6	0.00023	4.98989e-05	0.00033	0.000258969	0.677459	0.213157
CE-22:5	6e-05	1.30355e-05	8e-05	4.48097e-05	0.753446	0.206092
Cholesterol	0.63529	0.130477	0.46346	0.0974956	1.37076	0.003676
