# Supplementary material for: Lipid Pathway Alterations in Parkinson's Disease Primary Visual Cortex
Source: PLoS One. 2011 Feb 28;6(2):e17299. doi: 10.1371/journal.pone.0017299 (PMC3046155; doi:10.1371/journal.pone.0017299)
Supplement: Table S5 — False discovery rate (FDR) analysis for the lipidomics data sets. False discovery rate (FDR) q-values were calculated from the t-test p-values for the lipidomics datasets provided in Tables S2 to S4. Data are sorted based on p-value ascending order. VC, visual cortex; AMY, amygdala; ACC, anterior cingulate cortex. (XLS) [file pone.0017299.s007.xls]

## Sheet: Sheet1
	Data sorted based on p-value asceding order
p-value VC	q-value VC		p-value AMY	q-value AMY		p-value ACC	q-value ACC
0.00057654	0.0118823		0.00178213	0.1717		0.00132599	0.118895
0.000710074	0.0118823		0.00201898	0.1717		0.00136437	0.118895
0.000793595	0.0118823		0.00317127	0.179633		0.00314386	0.162029
0.000809197	0.0118823		0.0100133	0.359078		0.00371869	0.162029
0.00100868	0.0118823		0.0127032	0.359078		0.0132029	0.412482
0.00110114	0.0118823		0.0136049	0.359078		0.0142002	0.412482
0.00129296	0.0118823		0.0163603	0.359078		0.0192964	0.475633
0.00134924	0.0118823		0.0181036	0.359078		0.0242361	0.475633
0.0014903	0.0118823		0.0190082	0.359078		0.0265664	0.475633
0.00156348	0.0118823		0.0256065	0.433047		0.028081	0.475633
0.00165921	0.0118823		0.0284405	0.433047		0.0300195	0.475633
0.00167118	0.0118823		0.0340882	0.433047		0.0458892	0.665298
0.0024989	0.0153571		0.0359142	0.433047		0.057743	0.665298
0.00251989	0.0153571		0.0376584	0.433047		0.0587096	0.665298
0.00293351	0.016686		0.0382063	0.433047		0.0743589	0.665298
0.00319801	0.0170536		0.0439408	0.4478		0.0762414	0.665298
0.00367601	0.0175801		0.0447754	0.4478		0.0804481	0.665298
0.00370883	0.0175801		0.0503728	0.453815		0.0916444	0.665298
0.00421301	0.0189189		0.0511055	0.453815		0.0936952	0.665298
0.00670981	0.0271626		0.0533855	0.453815		0.0950222	0.665298
0.00711937	0.0271626		0.0634755	0.509929		0.0956883	0.665298
0.00751203	0.0271626		0.0701313	0.509929		0.103449	0.665298
0.00754601	0.0271626		0.0715116	0.509929		0.104266	0.665298
0.00771815	0.0271626		0.0719931	0.509929		0.104596	0.665298
0.00795892	0.0271626		0.0811388	0.515981		0.106243	0.665298
0.00830958	0.0272686		0.0814415	0.515981		0.112685	0.665298
0.00927776	0.0285711		0.0819548	0.515981		0.126827	0.665298
0.00987621	0.0285711		0.101439	0.6018		0.131307	0.665298
0.0107886	0.0285711		0.102663	0.6018		0.138359	0.665298
0.0110284	0.0285711		0.117401	0.665267		0.138513	0.665298
0.0112356	0.0285711		0.127907	0.701442		0.143539	0.665298
0.0114942	0.0285711		0.135086	0.712661		0.144711	0.665298
0.0114988	0.0285711		0.13834	0.712661		0.147987	0.665298
0.0118738	0.0285711		0.15077	0.716346		0.162511	0.665298
0.0119898	0.0285711		0.156034	0.716346		0.165584	0.665298
0.0120551	0.0285711		0.157073	0.716346		0.166692	0.665298
0.0127382	0.0289737		0.158091	0.716346		0.169596	0.665298
0.0129322	0.0289737		0.165678	0.716346		0.171786	0.665298
0.0133784	0.0289737		0.170834	0.716346		0.174545	0.665298
0.0135834	0.0289737		0.175554	0.716346		0.176513	0.665298
0.0143939	0.0296154		0.176205	0.716346		0.178597	0.665298
0.0147658	0.0296154		0.178579	0.716346		0.186133	0.665298
0.0149255	0.0296154		0.181873	0.716346		0.189486	0.665298
0.0169066	0.0325071		0.197073	0.716346		0.204369	0.665298
0.018196	0.0325071		0.199859	0.716346		0.210211	0.665298
0.0182432	0.0325071		0.201618	0.716346		0.214647	0.665298
0.0184249	0.0325071		0.203475	0.716346		0.215525	0.665298
0.0185544	0.0325071		0.210733	0.716346		0.217111	0.665298
0.018979	0.0325071		0.225559	0.716346		0.219743	0.665298
0.0190498	0.0325071		0.22989	0.716346		0.220469	0.665298
0.0203244	0.0340021		0.240802	0.716346		0.231791	0.665298
0.0218314	0.035635		0.245725	0.716346		0.238863	0.665298
0.0223504	0.035635		0.258202	0.716346		0.240152	0.665298
0.0226149	0.035635		0.258989	0.716346		0.241712	0.665298
0.0230942	0.035635		0.260709	0.716346		0.241985	0.665298
0.0233888	0.035635		0.263864	0.716346		0.24212	0.665298
0.0241355	0.0361275		0.266161	0.716346		0.243688	0.665298
0.0249019	0.0366321		0.268827	0.716346		0.244991	0.665298
0.0255392	0.0369328		0.269852	0.716346		0.24663	0.665298
0.0269055	0.0382601		0.270064	0.716346		0.248995	0.665298
0.0279381	0.0386669		0.270125	0.716346		0.256496	0.665298
0.0280979	0.0386669		0.276601	0.716346		0.260016	0.665298
0.0290298	0.0391502		0.279761	0.716346		0.262201	0.665298
0.0293668	0.0391502		0.287561	0.716346		0.262774	0.665298
0.0298452	0.0391759		0.287642	0.716346		0.264611	0.665298
0.0304766	0.0393985		0.28831	0.716346		0.266617	0.665298
0.0347812	0.0442922		0.29127	0.716346		0.269537	0.665298
0.0353629	0.0443707		0.293494	0.716346		0.271125	0.665298
0.0369919	0.0457419		0.295645	0.716346		0.272756	0.665298
0.038598	0.0467389		0.29667	0.716346		0.27856	0.665298
0.0388937	0.0467389		0.29918	0.716346		0.280012	0.665298
0.0394926	0.0467994		0.313221	0.731228		0.284064	0.665298
0.0420062	0.0490962		0.319852	0.731228		0.28638	0.665298
0.0442305	0.0509973		0.326228	0.731228		0.289118	0.665298
0.0455918	0.0516996		0.332875	0.731228		0.289154	0.665298
0.0460515	0.0516996		0.336453	0.731228		0.290962	0.665298
0.0483195	0.0525344		0.337725	0.731228		0.293931	0.665298
0.0483628	0.0525344		0.341624	0.731228		0.298629	0.667265
0.0486422	0.0525344		0.344513	0.731228		0.30675	0.669894
0.0499313	0.0532525		0.345611	0.731228		0.308115	0.669894
0.0517201	0.0544793		0.351336	0.731228		0.311336	0.669894
0.0537312	0.0559074		0.352712	0.731228		0.31592	0.671468
0.0547703	0.056302		0.358554	0.734379		0.324473	0.681338
0.0574092	0.0583122		0.36791	0.737859		0.328935	0.682484
0.0584569	0.0585439		0.369356	0.737859		0.338616	0.686828
0.0590096	0.0585439		0.376956	0.737859		0.33891	0.686828
0.0740653	0.0714174		0.377614	0.737859		0.349987	0.696636
0.0749646	0.0714174		0.391449	0.748351		0.351744	0.696636
0.0759457	0.0714174		0.400692	0.748351		0.3587	0.700631
0.0766526	0.0714174		0.400711	0.748351		0.361934	0.700631
0.077436	0.0714174		0.401604	0.748351		0.365821	0.700631
0.0779002	0.0714174		0.416568	0.748351		0.377435	0.715017
0.0782301	0.0714174		0.419625	0.748351		0.393596	0.716586
0.0786819	0.0714174		0.420518	0.748351		0.396267	0.716586
0.0805582	0.0722744		0.421099	0.748351		0.396364	0.716586
0.0813202	0.0722744		0.424078	0.748351		0.399172	0.716586
0.0868302	0.0754469		0.426999	0.748351		0.401422	0.716586
0.0870086	0.0754469		0.447061	0.7565		0.405417	0.716586
0.0879274	0.0754469		0.451748	0.7565		0.407044	0.716586
0.0892036	0.0754469		0.455976	0.7565		0.431233	0.746548
0.0893111	0.0754469		0.457105	0.7565		0.434228	0.746548
0.0912944	0.0763662		0.46205	0.7565		0.440529	0.746548
0.0946785	0.078428		0.46585	0.7565		0.441198	0.746548
0.102204	0.0838476		0.469189	0.7565		0.451684	0.747499
0.112744	0.0916139		0.477429	0.7565		0.45887	0.747499
0.113916	0.0916369		0.478205	0.7565		0.461209	0.747499
0.11492	0.0916369		0.479787	0.7565		0.467202	0.747499
0.117609	0.0929127		0.485686	0.7565		0.475165	0.747499
0.124686	0.0975995		0.491677	0.7565		0.475761	0.747499
0.126025	0.0977512		0.494907	0.7565		0.476806	0.747499
0.12837	0.0986729		0.498187	0.7565		0.480204	0.747499
0.131284	0.0992888		0.506386	0.7565		0.483911	0.747499
0.131499	0.0992888		0.511349	0.7565		0.484649	0.747499
0.135687	0.101553		0.517753	0.7565		0.501469	0.75476
0.137453	0.10198		0.519011	0.7565		0.502885	0.75476
0.139591	0.102673		0.521333	0.7565		0.50776	0.75476
0.140888	0.102741		0.525852	0.7565		0.509976	0.75476
0.143011	0.103406		0.529525	0.7565		0.51101	0.75476
0.148664	0.10659		0.529554	0.7565		0.528482	0.774008
0.155105	0.110281		0.542746	0.768896		0.534993	0.777014
0.161219	0.112928		0.550437	0.770867		0.543756	0.783214
0.161474	0.112928		0.561536	0.770867		0.552819	0.784622
0.169856	0.117824		0.564192	0.770867		0.553737	0.784622
0.187331	0.128898		0.571546	0.770867		0.568055	0.794439
0.190427	0.12998		0.574078	0.770867		0.574215	0.794439
0.19422	0.131517		0.575588	0.770867		0.577678	0.794439
0.199323	0.133498		0.58574	0.770867		0.580548	0.794439
0.200276	0.133498		0.5868	0.770867		0.583767	0.794439
0.202959	0.134238		0.592088	0.770867		0.588015	0.794439
0.206092	0.134672		0.595998	0.770867		0.604772	0.801536
0.207253	0.134672		0.598253	0.770867		0.60934	0.801536
0.208351	0.134672		0.599927	0.770867		0.619497	0.801536
0.211072	0.134679		0.603086	0.770867		0.619888	0.801536
0.213157	0.134679		0.620318	0.781635		0.622751	0.801536
0.214985	0.134679		0.62071	0.781635		0.629391	0.801536
0.215443	0.134679		0.627716	0.781964		0.63229	0.801536
0.216253	0.134679		0.636424	0.781964		0.63868	0.801536
0.237244	0.146681		0.640611	0.781964		0.638949	0.801536
0.243371	0.149386		0.643311	0.781964		0.639258	0.801536
0.24665	0.150318		0.650641	0.781964		0.647519	0.80306
0.252817	0.152983		0.650685	0.781964		0.650742	0.80306
0.256383	0.153461		0.65317	0.781964		0.654297	0.80306
0.257203	0.153461		0.667215	0.786434		0.662157	0.803744
0.264809	0.156901		0.678484	0.786434		0.675624	0.803744
0.285007	0.167705		0.680358	0.786434		0.676667	0.803744
0.287795	0.168185		0.682076	0.786434		0.677485	0.803744
0.2922	0.16851		0.682486	0.786434		0.678295	0.803744
0.2923	0.16851		0.684659	0.786434		0.690912	0.803744
0.301044	0.172386		0.69401	0.788609		0.694182	0.803744
0.310802	0.176787		0.700125	0.788609		0.697346	0.803744
0.324867	0.182407		0.700466	0.788609		0.700287	0.803744
0.324958	0.182407		0.71851	0.801722		0.70097	0.803744
0.332015	0.184597		0.721548	0.801722		0.712323	0.809759
0.333187	0.184597		0.734044	0.807116		0.716105	0.809759
0.356073	0.196004		0.735903	0.807116		0.720154	0.809759
0.374671	0.204919		0.744655	0.811478		0.731143	0.816844
0.402838	0.218921		0.750148	0.812264		0.743464	0.820923
0.414195	0.223336		0.766918	0.825106		0.744214	0.820923
0.416198	0.223336		0.77574	0.825106		0.764495	0.83799
0.424082	0.226145		0.778656	0.825106		0.77828	0.845081
0.466127	0.247022		0.784384	0.825106		0.78869	0.845081
0.477568	0.251523		0.789002	0.825106		0.792609	0.845081
0.492337	0.25771		0.793822	0.825106		0.804208	0.845081
0.501737	0.26103		0.806461	0.825106		0.806063	0.845081
0.522214	0.269137		0.80843	0.825106		0.8066	0.845081
0.523629	0.269137		0.809197	0.825106		0.81066	0.845081
0.52906	0.2703		0.810768	0.825106		0.82074	0.845081
0.545312	0.276945		0.818119	0.825106		0.830057	0.845081
0.558107	0.281766		0.826129	0.825106		0.832674	0.845081
0.563847	0.282989		0.826237	0.825106		0.834885	0.845081
0.572488	0.285646		0.829956	0.825106		0.838148	0.845081
0.580261	0.287841		0.842384	0.832585		0.838585	0.845081
0.604153	0.294106		0.852051	0.834827		0.840375	0.845081
0.605247	0.294106		0.854473	0.834827		0.848007	0.845081
0.606167	0.294106		0.866633	0.840631		0.848545	0.845081
0.60668	0.294106		0.870301	0.840631		0.862798	0.850322
0.612019	0.295018		0.876417	0.841759		0.863565	0.850322
0.689596	0.32977		0.883685	0.843716		0.87867	0.85464
0.691842	0.32977		0.889768	0.843716		0.879171	0.85464
0.70368	0.333549		0.897882	0.843716		0.88441	0.85464
0.722435	0.340548		0.906386	0.843716		0.887565	0.85464
0.73644	0.345242		0.906399	0.843716		0.898204	0.860133
0.770313	0.359148		0.917122	0.843716		0.908779	0.865503
0.829989	0.384868		0.918547	0.843716		0.914845	0.866546
0.844248	0.388655		0.919641	0.843716		0.937891	0.86885
0.850632	0.388655		0.925563	0.843716		0.945743	0.86885
0.851821	0.388655		0.931446	0.843716		0.948531	0.86885
0.860397	0.390479		0.93332	0.843716		0.95063	0.86885
0.883913	0.399029		0.94101	0.843716		0.952437	0.86885
0.896314	0.400643		0.944999	0.843716		0.963697	0.86885
0.896879	0.400643		0.947937	0.843716		0.964629	0.86885
0.905388	0.402338		0.95894	0.84483		0.97229	0.86885
0.921886	0.407546		0.959127	0.84483		0.974902	0.86885
0.929851	0.408949		0.975777	0.845095		0.980635	0.86885
0.940964	0.411714		0.979608	0.845095		0.980991	0.86885
0.948384	0.412843		0.990114	0.845095		0.985309	0.86885
0.974245	0.421909		0.99014	0.845095		0.985313	0.86885
0.979099	0.421909		0.990224	0.845095		0.988752	0.86885
0.986029	0.422289		0.992035	0.845095		0.992055	0.86885
0.98988	0.422289		0.994226	0.845095		0.999178	0.870713
