# Supplementary material for: Lipid Pathway Alterations in Parkinson's Disease Primary Visual Cortex
Source: PLoS One. 2011 Feb 28;6(2):e17299. doi: 10.1371/journal.pone.0017299 (PMC3046155; doi:10.1371/journal.pone.0017299)
Supplement: Table S8 — Cholesterol precursor quantification by gas chromatography mass spectrometry. Semi-quantitative analysis of the major cholesterol precursor species present in brain samples was assessed by GC/MS. All values are ng/mg tissue (wet weight). Note that changes in pulverized tissue sample moisture content during storage of samples at −80°C may influence the absolute quantities of lipids given in the Table. (XLS) [file pone.0017299.s010.xls]

## Sheet: Sheet1
Anterior Cingular Cortex
Cholesterol Synthetic Precursors				Mean *	SE
squalene				8.77	0.95483
lathosterol				20.12	1.847
7-dehydrocholesterol				14.37	1.212
desmosterol				4.05	0.41592
zymosterol				0.21	0.031306
14 demethyl lanosterol				1.66	0.18113
lanosterol				2.25	0.29293
Occipital cortex
Cholesterol Synthetic Precursors				Mean *	SE
squalene				11.3	0.74687
lathosterol				20.7	1.6682
7-dehydrocholesterol				19.64	1.2947
desmosterol				6.01	0.53667
zymosterol				0.37	0.044723
14 demethyl lanosterol				1.73	0.091682
lanosterol				2.26	0.2907
Amygdala
Cholesterol Synthetic Precursors				Mean *	SE
squalene				8.97	1.0376
lathosterol				24	1.4826
7-dehydrocholesterol				14.83	0.91234
desmosterol				4.97	0.31306
zymosterol				0.47	0.19007
14 demethyl lanosterol				1.65	0.16995
lanosterol				2.33	0.25268
* Values are ng / mg tissue for combined cohort of Con and PD samples
